# Supplementary material for: PPyNT/NR/NBR Composites with Excellent Microwave Absorbing Performance in X-Band
Source: Polymers (Basel). 2023 Apr 13;15(8):1866. doi: 10.3390/polym15081866 (PMC10142120; doi:10.3390/polym15081866)
Supplement: Supplementary file 1 [file polymers-15-01866-s001.zip]

Archive with 1 entries (1 files):
- polymers-2332740-supplementary.pdf
